# Supplementary material for: Whole Gene Capture Analysis of 15 CRC Susceptibility Genes in Suspected Lynch Syndrome Patients
Source: PLoS One. 2016 Jun 14;11(6):e0157381. doi: 10.1371/journal.pone.0157381 (PMC4907507; doi:10.1371/journal.pone.0157381)
Supplement: S1 Table — (XLSX) [file pone.0157381.s001.xlsx]

## Sheet: Sheet1
Supplemental Table 1: Overview of germline and somatic variants found in 34 sLS patients and 11 patients with a MLH1 hypermethylated tumor
Patient	Gender	Tested tumor	IHC MLH1	IHC MSH2	IHC MSH6	IHC PMS2	MSI	Other tumors	Family History	Germline variant	HET/HOM	Class	Somatic variants	%	MLH1 Methylation	Conclusion	BC/ACII	LOH MLH1	LOH MSH2	LOH MSH6	LOH PMS2	Described in Jansen et al, EJHG
sLS cohort
sLS-04	Female	CRC42	-	+	+	NT	High	-	FDR	-	-	-	-	-	No	Low tumor DNA quality	BC	NP	NP	NP	NP	no
sLS-06	Male	CRC47	INC	-	NT	NT	High	-	FDR	-	-	-	MSH2 c.1600_1601delCG	0.19	NA	2 somatic MMR variants	ACII	-	NP	-	-	yes
													MSH2 c.2131 C>T	0.2
sLS-07	Male	CRC39	INC	INC	-	NT	Stable	-	FDR	-	-	-	POLE c.1231 G>T	0.44	NA	somatic POLE variant with 2 somatic MMR variants	BC	-	NP	3/3	-	yes
													MSH6 c.2876G>A	0.139241
													MSH6 LOH	-
sLS-09	Male	CRC42	+	+	-	NT	Low	-	FDR	-	-	-	POLE c.857C>G	0.38	NA	somatic POLE variant with 1 somatic MMR variant	BC	-	-	-	-	yes
													MSH6 c.2539G>T	0.3612
													MSH2 c.1166G>A	0.381779
sLS-17	Female	CRC39	+	+	-	NT	Stable	Br47	FDR	-	-	-	-	-	NA	No variants	BC	-	-	-	-	yes
sLS-20	Female	CRC55	+	INC	INC	NT	Stable	-	FDR	-	-	-	-	-	NA	No variants	ACII	-	-	-	-	yes
sLS-22 (a)	Male	CRC54	-	+	NT	NT	High	Pol	FDR	MUTYH c.1187G>A	HET	5	MLH1 c.281delT	0.93	No	2 somatic MMR variants	BC					no
										MLH1 c.277A>G	HET	3	MLH1 LOH	-
sLS-38 (a)	Male	CRC30	+	-	-	NT	High	Lymph15, Pol30	FDR	-	-	-	MSH2 c.1140delA	0.82	NA	2 somatic MMR variants	ACII					no
													MSH2 LOH	-
sLS-43	Male	CRC74	INC	-	-	NT	High	CRC74	FDR	-	-	-	-	-	NA	No variants	BC	-	-	-	-	yes
sLS-44	Female	CRC41	+	-	-	NT	High	-	FDR	AXIN2 c.1168A>G	-	-	-	-	NA	No variants	ACII	NP	NP	NP	NP	yes
sLS-55	Female	EC47	+	-	-	+	High	OC48	FDR	-	-	-	MSH2 LOH		NA	1 somatic MMR variant	BC	-	1/1	NP	-	yes
													MSH6 c.3974_3976del	0.24
sLS-56	Male	CRC64	+	-	-	+	High	CRC64	NA	AXIN1 c.2566G>A	HET	3	MSH2 c.1710T>A	0.1884	NA	1 somatic MMR variant	BC	-	-	-	-	yes
sLS-58	Male	CRC39	-	+	+	-	Low	-	FDR	-	-	-	MLH1 c.790+1 G>A	0.2806	No	1 somatic MMR variant	ACII	NP	-	NP	NP	yes
sLS-62	Male	CRC35	+	-	-	NT	Low	-	FDR	-	-	-	-	-	NA	No variants	BC	-	-	-	-	yes
sLS-64	Male	CRC48	-	+	+	-	High	-	FDR	-	-	-	MLH1 c.2059C>T	0.28	No	1 somatic MMR variant	BC	-	NP	-	-	yes
sLS-72	Female	CRC73	+	-	-	+	High	Br60, EC68	No	MUTYH c.1187G>A	HET	5	MSH2 c.1576dupA	0.29	NA	1 somatic MMR variant	BC	NP	NP	NP	NP	yes
sLS-74	Female	CRC30	+	-	-	+	Low	-	NA	-	-	-	-	-	No	Low tumor DNA quality	BC	NP	NP	NP	NP	no
sLS-77	Female	CRC45	+	-	-	+	High	Pol	No	-	-	-	MSH2 c.2470C>T	0.3786	NA	1 somatic MMR variant	BC	-	-	-	-	yes
sLS-79 (b)	Female	EC57	+	-	-	NT	High	-	FDR	-	-	-	MSH2 c.1600delC	0.2	NA	2 somatic MMR variants	BC					no
													MSH2 c.2001delT	0.2
sLS-82	Female	CRC69	-	+	+	-	High	-	FDR	-	-		-	-	No	No variants	BC	-	NP	-	-	yes
sLS-88	Male	CRC51	-	+	+	-	High	Pr64	FDR	EPCAM c.50C>A	HET	3	-	-	No	No tumor DNA available	BC	NP	NP	NP	NP	no
										MSH3 c.982C>T	HET	3
sLS-92	Female	CRC45	-	+	INC	-	High	-	FDR	-	-	-	MLH1 c.790+1 G>A	0.78	No	2 somatic MMR variants	ACII	1/1	-	NP	-	yes
													MLH1 LOH
sLS-93	Male	CRC47	-	NT	NT	NT	High	-	FDR	-	-	-	-	-	NA	No tumor DNA available	ACII	NP	NP	NP	NP	no
sLS-94	Male	CRC55	+	-	-	+	High	-	FDR			-			NA	Low tumor DNA quality	ACII	NP	NP	NP	NP	no
sLS-95	Female	CRC47	+	+	+	-	High	EC68	FDR	-	-	-	-	-	NA	No tumor DNA available	BC	NP	NP	NP	NP	no
sLS-99	Male	CRC49	+	-	-	+	High	-	FDR		-	3	-	-	NA	No tumor DNA available	BC	NP	NP	NP	NP	no
sLS-101	Female	EC55	+	+	+	-	High	-	FDR	-	-	-	PMS2 c.1687C>T	0.3	No	1 somatic MMR variant	BC	NP	-	-	NP	yes
sLS-102 (a)	Male	CRC62	-	NT	NT	-	High	-	FDR	-	-	-	MLH1 c.869dupC	0.53	No	2 somatic MMR variants	BC					no
													MLH1 LOH	-
sLS-104	Male	SB47	+	-	-	+	High	-	No	-	-	-	MSH2 c.271delG	0.9228	NA	2 somatic MMR variants	No	NP	1/1	NP	-	yes
													MSH2 LOH
sLS-111	Female	EC58	+	-	-	+	High	-	FDR	-	-	-	MSH2 c.687delA	0.4428	NA	2 somatic MMR variants	ACII	NP	-	-	NP	yes
													MSH2 c.773 T>A	0.41
sLS-117	Female	CRC20	+	+	+	-	Unknown	-	FDR	MLH1 c.1667+1delG	HET	5	-	-	NA	LS - Germline MMR variant	ACII	NP	NP	NP	NP	no
sLS-119	Female	EC50	NT	NT	-	NT	High	CRC64	FDR	-	-	-	-	-	NA	No tumor DNA available	BC	NP	NP	NP	NP	no
sLS-120	Male	CRC57	-	+	+	-	Stable	-	FDR	-	-	-	-	-	No	No variants	BC	-	-	-	-	yes
sLS-127 (a)	Female	CRC45	NT	-	-	NT	High	-	NA		-	-	MSH2 c.2527delT	0.37	NA	1 somatic MMR variant	BC					no
MLH1 hypermethylated cohort
sLS-33	Female	CRC73	INC	+	+	-	High	-	FDR	-	-	-	NA	-	Yes	MLH1 methylation	BC	NP	NP	NP	NP	no
sLS-47	Female	EC69	-	+	+	-	Low	Br70, Br76	FDR	-	-	-	NA	-	Yes	MLH1 methylation	No	NP	NP	NP	NP	no
sLS-48	Male	CRC52	-	+	+	-	Unknown	-	FDR	-	-	-	NA	-	Yes	MLH1 methylation	ACII	NP	NP	NP	NP	no
sLS-51	Female	CRC69	-	+	+	-	High	-	FDR	-	-	-	NA	-	Yes	MLH1 methylation	ACII	NP	NP	NP	NP	yes
sLS-52	Female	EC67	-	+	+	-	High	-	FDR	-	-	-	NA	-	Yes	MLH1 methylation	BC	NP	NP	NP	NP	yes
sLS-61	Female	CRC49	-	+	+	-	High	CRC51	FDR	-	-	-	NA	-	Yes	MLH1 methylation	BC	NP	NP	NP	NP	yes
sLS-68	Female	CRC63	-	+	+	NT	High	EC68	FDR	-	-	-	NA	-	Yes	MLH1 methylation	BC	NP	NP	NP	NP	no
sLS-81	Male	CRC65	-	NT	NT	NT	High	Pol	FDR	-	-	-	NA	-	Yes	MLH1 methylation	ACII	NP	NP	NP	NP	no
sLS-103	Female	CRC66	-	+	+	-	High	-	FDR	-	-	-	NA	-	Yes	MLH1 methylation	BC	NP	NP	NP	NP	no
sLS-107	Female	CRC75	-	+	+	-	High	OC58, EC60, Br67, Br74	FDR	-	-	-	NA	-	Yes	MLH1 methylation	BC	NP	NP	NP	NP	no
sLS-110	Male	CRC62	-	+	+	-	High	Pol62	FDR	-	-	-	NA	-	Yes	MLH1 methylation	BC	NP	NP	NP	NP	no
(a) somatic screening was performed by Erasmus MC, Rotterdam, (b) somatic screening was performed by Radboud, Nijmegen. Overview of germline and somatic variants found in 34 sLS patients and 11 patients with a MLH1 hypermethylated tumor. IHC is indicated as negative (-), positive (+), inconclusive (INC) or not tested (NT). Patients presented with colorectal cancer (CRC), endometrial cancer (EC), …
